# Supplementary material for: Relationship between alterations of urinary microbiota and cultured negative lower urinary tract symptoms in female type 2 diabetes patients
Source: BMC Urol. 2019 Aug 22;19:78. doi: 10.1186/s12894-019-0506-0 (PMC6704724; doi:10.1186/s12894-019-0506-0)
Supplement: Supplementary file 1 — Table S1. Differences of urinary microbiota between groups at genus level based on Metastats algorithm (XLSX 12 kb) [file 12894_2019_506_MOESM1_ESM.xlsx]

## Sheet: Sheet1
Table S1.Differences of urinary microbiota between groups at genus level based on Metastats algorithm
	Diabetes	Control	P value	FDR
Escherichia-Shigella	2.45±1.20	13.73±2.86	0.048951	0.126771
Klebsiella	0.03±0.01	0.86±0.31	0.072927	0.173309
Aerococcus	0.14±0.07	0.95±0.34	0.140859	0.279564
Delftia	0.01±0.00	0.49±0.13	0.002997	0.011531
Enterococcus	0.01±0.00	0.31±0.14	0.013986	0.043801
Alistipes	0	0.13±0.05	0.030969	0.086885
Stenotrophomonas	0.002587	0.16±0.06	0.00999	0.034203
Micrococcus	0.02±0.00	0.14±0.03	0.011988	0.039058
Deinococcus	0.002823	0.16±0.06	0.008991	0.031313
Rubellimicrobium	0.000215	0.01±0.00	0.026973	0.078823
Gallicola	0.01±0.00	0	0.000999	0.004435
Arcobacter	0.01±0.00	0.001304	0.03996	0.108348
Arcanobacterium	0.03±0.01	0.01±0.00	0.151848	0.285333
Kocuria	0.06±0.03	0.05±0.01	0.989011	1
Murdochiella	0.14±0.03	0.001563	0.000999	0.004435
Solitalea	0.001198	0	0.001881	0.007599
Peptoniphilus	2.63±0.44	0.44±0.09	0.007992	0.028076
	HS	LS	P value	FDR
Escherichia-Shigella	25.29±3.58	0.66±0.22	0.002997	0.009446
Campylobacter	1.53±0.52	1.00±0.16	0.938062	0.98029
Megasphaera	0.77±0.32	0.24±0.08	0.995005	1
Prevotella	3.89±1.34	22.38±2.29	0.013986	0.039185
Dialister	1.12±0.22	2.76±0.33	0.128871	0.268481
Leptotrichia	0	0.02±0.01	0.000999	0.003418
Anaerococcus	0.23±0.05	1.00±0.17	0.123876	0.25974
Fusobacterium	0.05±0.01	0.75±0.16	0.025974	0.067532
Prevotella_6	0.57±0.23	0.73±0.14	0.85015	0.933442
Fastidiosipila	0	0.66±0.20	0.097902	0.210716
Varibaculum	0	0.14±0.05	0.013986	0.039185
Mycoplasma	0	0.50±0.13	0.013986	0.039185
Peptoniphilus	0.36±0.09	0.54±0.10	0.583417	0.720953
Porphyromonas	0.20±0.06	0.44±0.12	0.542458	0.683329
Fodinicola	0	0.04±0.01	0.027972	0.07215
Brevundimonas	0	0.05±0.01	0.041958	0.100267
Candidatus-Nomurabacteria	0	0	2.2e-05	0.001788
Paracoccus	0.03±0.01	0.09±0.02	0.220779	0.387855
Rhodococcus	0	0.03±0.01	0.091908	0.202549
	HH	LH	P value	FDR
Escherichia-Shigella	24.44±3.62	1.58±0.32	0.016983	0.051743
Lactobacillus	29.76±3.66	4.30±1.06	0.002997	0.010284
Prevotella	5.74±1.57	20.28±2.28	0.055944	0.141378
Dialister	1.01±0.19	2.89±0.35	0.083916	0.198236
Anaerococcus	0.10±0.01	1.14±0.17	0.004995	0.016616
Peptoniphilus	0.07±0.01	0.87±0.12	0.002997	0.010284
Porphyromonas	0.16±0.06	0.48±0.12	0.481518	0.659012
Fodinicola	0.16±0.00	0.48±0.01	0.481518	0.659012
Campylobacter	0.44±0.12	2.24±0.55	0.208791	0.388948
Negativicoccus	0.01±0.00	0.26±0.08	0.207792	0.388948
Senegalimassilia	0.000162	0.17±0.04	0.008991	0.028457
Facklamia	0.01±0.00	0.05±0.01	0.063936	0.160332
Data were presented as mean ± SD. HS, female type 2 diabetes patients with moderate to severe lower urinary tract symptoms. LS, female type 2 diabetes patients with mild lower urinary tract symptoms. HH, female type 2 diabetes patients with Hemoglobin A1c ≥ 7%. LH, female type 2 diabetes patients with Hemoglobin A1c ＜ 7%. FDR, False Discovery Rate.
